# Supplementary material for: Maternal hyperuricemia and adverse neonatal outcomes in normotensive pregnancies: Evidence from a prospective cohort study in Eastern Uganda
Source: PLoS One. 2026 Mar 2;21(3):e0342913. doi: 10.1371/journal.pone.0342913 (PMC12952601; doi:10.1371/journal.pone.0342913)
Supplement: S1 File — (XLS) [file pone.0342913.s001.xls]

## Sheet: Sheet1
composite_adverse_combined	hyperuricemia	age_cat	residence	occupation	marital_status	income_status	education_level	gestational_age	anc_attendance	history_preterm	history_stillbirth	hiv_status	diabetes	renal_disease	bmi_category	stillbirth	early_neonatal_death	small_gest_age	apgar_low	preterm	nicu_admission	composite_adverse_hyper	composite_adverse_normo
No	Normo-uricemic	<20	Urban	Formal	Married	Middle	Secondary	Term (>=37 weeks)	>=4 visits	Yes	No	Negative	No	No	Overweight	No	No	No	No	No	Yes		No
No	Normo-uricemic	20-29	Urban	Informal	Married	Middle	Secondary	Term (>=37 weeks)	>=4 visits	No	No	Negative	No	No	Underweight	No	No	No	No	No	No		No
No	Normo-uricemic	<20	Rural	Unemployed	Married	Middle	No formal	Preterm (<37 weeks)	>=4 visits	No	No	Negative	No	No	Normal	No	No	No	No	No	Yes		No
Yes	Normo-uricemic	30-39	Rural	Informal	Married	Middle	Primary	Term (>=37 weeks)	>=4 visits	No	No	Negative	No	No	Overweight	No	No	No	No	Yes	Yes		Yes
No	Normo-uricemic	20-29	Urban	Informal	Married	High	Tertiary	Preterm (<37 weeks)	>=4 visits	No	No	Negative	No	No	Normal	No	No	No	No	No	Yes		No
No	Normo-uricemic	<20	Urban	Informal	Single	Middle	Secondary	Term (>=37 weeks)	>=4 visits	Yes	No	Negative	No	No	Normal	No	No	No	No	No	Yes		No
No	Normo-uricemic	30-39	Urban	Formal	Single	Low	No formal	Term (>=37 weeks)	<4 visits	No	No	Negative	No	No	Overweight	No	No	No	No	No	Yes		No
No	Normo-uricemic	30-39	Rural	Informal	Married	Middle	Secondary	Term (>=37 weeks)	<4 visits	No	No	Negative	No	No	Normal	No	No	No	No	No	Yes		No
No	Normo-uricemic	20-29	Rural	Informal	Married	Middle	No formal	Term (>=37 weeks)	>=4 visits	No	No	Negative	No	No	Normal	No	No	No	No	No	Yes		No
No	Normo-uricemic	20-29	Rural	Unemployed	Single	Low	Secondary	Term (>=37 weeks)	>=4 visits	No	No	Negative	No	No	Normal	No	No	No	No	No	Yes		No
No	Normo-uricemic	20-29	Rural	Formal	Married	Middle	Secondary	Term (>=37 weeks)	>=4 visits	No	No	Positive	No	No	Obese	No	No	No	No	No	Yes		No
No	Normo-uricemic	30-39	Rural	Unemployed	Single	Middle	Secondary	Term (>=37 weeks)	>=4 visits	No	No	Negative	No	No	Overweight	No	No	No	No	No	Yes		No
Yes	Normo-uricemic	30-39	Rural	Informal	Married	Middle	Secondary	Preterm (<37 weeks)	>=4 visits	No	No	Negative	No	No	Underweight	No	No	Yes	No	No	Yes		Yes
No	Normo-uricemic	20-29	Rural	Informal	Married	High	Primary	Term (>=37 weeks)	<4 visits	No	No	Negative	No	No	Normal	No	No	No	No	No	Yes		No
Yes	Normo-uricemic	30-39	Rural	Informal	Married	Middle	No formal	Term (>=37 weeks)	>=4 visits	No	No	Negative	No	No	Underweight	No	No	Yes	No	No	Yes		Yes
No	Normo-uricemic	30-39	Urban	Informal	Single	Low	Tertiary	Term (>=37 weeks)	>=4 visits	No	No	Negative	No	No	Underweight	No	No	No	No	No	Yes		No
No	Normo-uricemic	20-29	Rural	Informal	Married	Middle	No formal	Term (>=37 weeks)	>=4 visits	Yes	No	Negative	No	No	Underweight	No	No	No	No	No	Yes		No
No	Normo-uricemic	<20	Rural	Formal	Married	Middle	Primary	Term (>=37 weeks)	>=4 visits	No	No	Positive	No	No	Overweight	No	No	No	No	No	Yes		No
No	Normo-uricemic	20-29	Rural	Unemployed	Married	Middle	No formal	Term (>=37 weeks)	>=4 visits	No	No	Negative	No	No	Normal	No	No	No	No	No	Yes		No
No	Normo-uricemic	30-39	Rural	Informal	Married	Middle	Primary	Term (>=37 weeks)	>=4 visits	No	No	Negative	No	No	Normal	No	No	No	No	No	No		No
Yes	Normo-uricemic	30-39	Rural	Informal	Married	Middle	Primary	Term (>=37 weeks)	>=4 visits	No	No	Negative	No	No	Normal	No	Yes	No	No	No	No		Yes
No	Normo-uricemic	20-29	Rural	Unemployed	Married	Middle	Primary	Term (>=37 weeks)	<4 visits	Yes	No	Negative	No	No	Overweight	No	No	No	No	No	No		No
Yes	Normo-uricemic	30-39	Urban	Informal	Married	Low	Secondary	Term (>=37 weeks)	<4 visits	Yes	No	Negative	No	No	Overweight	No	Yes	No	No	No	No		Yes
No	Normo-uricemic	30-39	Rural	Informal	Married	Middle	Secondary	Term (>=37 weeks)	>=4 visits	No	No	Negative	No	No	Underweight	No	No	No	No	No	No		No
No	Normo-uricemic	20-29	Rural	Unemployed	Married	Middle	Primary	Term (>=37 weeks)	<4 visits	No	No	Negative	No	No	Normal	No	No	No	No	No	Yes		No
No	Normo-uricemic	30-39	Rural	Unemployed	Married	Low	No formal	Term (>=37 weeks)	>=4 visits	No	No	Negative	No	No	Normal	No	No	No	No	No	Yes		No
No	Normo-uricemic	20-29	Urban	Informal	Married	Middle	Secondary	Term (>=37 weeks)	>=4 visits	No	No	Negative	No	No	Overweight	No	No	No	No	No	Yes		No
No	Normo-uricemic	20-29	Rural	Formal	Married	Low	Tertiary	Term (>=37 weeks)	<4 visits	No	No	Negative	No	No	Normal	No	No	No	No	No	Yes		No
No	Normo-uricemic	20-29	Urban	Informal	Married	Middle	Secondary	Preterm (<37 weeks)	>=4 visits	No	Yes	Negative	No	No	Normal	No	No	No	No	No	Yes		No
No	Normo-uricemic	20-29	Urban	Informal	Married	Middle	Secondary	Term (>=37 weeks)	>=4 visits	Yes	No	Positive	No	No	Normal	No	No	No	No	No	No		No
No	Normo-uricemic	20-29	Rural	Informal	Married	High	Primary	Term (>=37 weeks)	>=4 visits	No	No	Negative	No	No	Overweight	No	No	No	No	No	Yes		No
No	Normo-uricemic	30-39	Urban	Informal	Married	Middle	Secondary	Term (>=37 weeks)	>=4 visits	No	No	Negative	No	No	Normal	No	No	No	No	No	Yes		No
No	Normo-uricemic	20-29	Rural	Informal	Married	Middle	No formal	Term (>=37 weeks)	>=4 visits	No	No	Negative	No	No	Normal	No	No	No	No	No	No		No
No	Normo-uricemic	20-29	Urban	Informal	Single	High	Secondary	Term (>=37 weeks)	<4 visits	No	Yes	Negative	No	No	Normal	No	No	No	No	No	No		No
No	Normo-uricemic	30-39	Rural	Informal	Single	Low	Secondary	Term (>=37 weeks)	>=4 visits	No	No	Negative	No	No	Underweight	No	No	No	No	No	No		No
No	Normo-uricemic	40+	Urban	Informal	Married	Middle	Secondary	Term (>=37 weeks)	>=4 visits	No	No	Negative	No	No	Normal	No	No	No	No	No	No		No
No	Normo-uricemic	30-39	Rural	Informal	Married	High	Secondary	Term (>=37 weeks)	>=4 visits	No	No	Negative	No	No	Overweight	No	No	No	No	No	No		No
No	Normo-uricemic	30-39	Rural	Informal	Married	Low	Secondary	Term (>=37 weeks)	>=4 visits	No	No	Negative	No	No	Overweight	No	No	No	No	No	No		No
No	Normo-uricemic	20-29	Urban	Informal	Married	Middle	Secondary	Term (>=37 weeks)	<4 visits	Yes	No	Negative	No	No	Overweight	No	No	No	No	No	No		No
No	Normo-uricemic	20-29	Rural	Formal	Married	Middle	Secondary	Term (>=37 weeks)	>=4 visits	No	No	Positive	No	No	Obese	No	No	No	No	No	No		No
No	Normo-uricemic	30-39	Urban	Informal	Married	High	Primary	Term (>=37 weeks)	>=4 visits	Yes	No	Positive	No	No	Overweight	No	No	No	No	No	No		No
No	Normo-uricemic	30-39	Rural	Unemployed	Single	Middle	Tertiary	Term (>=37 weeks)	>=4 visits	No	No	Negative	No	No	Normal	No	No	No	No	No	No		No
No	Normo-uricemic	30-39	Urban	Informal	Married	Middle	Secondary	Preterm (<37 weeks)	>=4 visits	No	No	Negative	No	No	Normal	No	No	No	No	No	No		No
No	Normo-uricemic	30-39	Rural	Unemployed	Married	Low	Secondary	Term (>=37 weeks)	<4 visits	No	No	Negative	No	No	Underweight	No	No	No	No	No	No		No
No	Normo-uricemic	30-39	Urban	Informal	Single	Middle	Primary	Term (>=37 weeks)	>=4 visits	No	No	Negative	No	No	Normal	No	No	No	No	No	No		No
Yes	Normo-uricemic	<20	Rural	Informal	Married	Middle	Primary	Term (>=37 weeks)	>=4 visits	No	No	Negative	No	No	Obese	No	No	No	No	Yes	No		Yes
Yes	Normo-uricemic	40+	Rural	Informal	Single	Low	Secondary	Term (>=37 weeks)	>=4 visits	No	Yes	Positive	No	No	Normal	Yes	No	No	No	No	No		Yes
No	Normo-uricemic	<20	Rural	Unemployed	Married	High	Secondary	Term (>=37 weeks)	<4 visits	No	No	Negative	No	No	Overweight	No	No	No	No	No	No		No
No	Normo-uricemic	30-39	Rural	Informal	Single	High	Primary	Term (>=37 weeks)	>=4 visits	No	No	Negative	No	No	Normal	No	No	No	No	No	No		No
No	Normo-uricemic	<20	Rural	Formal	Married	Middle	Primary	Term (>=37 weeks)	>=4 visits	No	No	Negative	No	No	Normal	No	No	No	No	No	No		No
No	Normo-uricemic	40+	Urban	Unemployed	Married	High	Primary	Term (>=37 weeks)	>=4 visits	Yes	No	Negative	No	No	Normal	No	No	No	No	No	No		No
Yes	Normo-uricemic	40+	Rural	Formal	Single	Low	Primary	Preterm (<37 weeks)	>=4 visits	No	No	Negative	No	No	Normal	No	Yes	No	No	No	Yes		Yes
No	Normo-uricemic	20-29	Rural	Informal	Married	High	Tertiary	Term (>=37 weeks)	>=4 visits	No	No	Negative	No	No	Normal	No	No	No	No	No	No		No
No	Normo-uricemic	20-29	Urban	Informal	Married	Low	Secondary	Term (>=37 weeks)	>=4 visits	No	No	Negative	No	No	Overweight	No	No	No	No	No	No		No
Yes	Normo-uricemic	20-29	Urban	Formal	Married	Middle	Primary	Term (>=37 weeks)	>=4 visits	No	No	Negative	No	No	Normal	No	Yes	No	No	No	No		Yes
No	Normo-uricemic	30-39	Rural	Informal	Married	High	Primary	Term (>=37 weeks)	>=4 visits	No	No	Negative	No	No	Normal	No	No	No	No	No	No		No
No	Normo-uricemic	30-39	Rural	Informal	Married	Middle	Secondary	Term (>=37 weeks)	<4 visits	No	No	Negative	No	No	Normal	No	No	No	No	No	No		No
No	Normo-uricemic	20-29	Rural	Informal	Single	Low	No formal	Term (>=37 weeks)	>=4 visits	No	No	Negative	No	No	Normal	No	No	No	No	No	No		No
No	Normo-uricemic	<20	Rural	Informal	Married	Middle	Secondary	Preterm (<37 weeks)	>=4 visits	No	No	Negative	No	No	Normal	No	No	No	No	No	No		No
No	Normo-uricemic	<20	Rural	Informal	Married	Middle	Primary	Term (>=37 weeks)	<4 visits	Yes	No	Negative	No	No	Normal	No	No	No	No	No	No		No
Yes	Normo-uricemic	40+	Urban	Informal	Married	Low	Primary	Term (>=37 weeks)	<4 visits	No	No	Positive	No	No	Overweight	No	No	No	No	Yes	No		Yes
No	Normo-uricemic	<20	Urban	Informal	Married	Low	Secondary	Term (>=37 weeks)	>=4 visits	No	Yes	Negative	No	No	Normal	No	No	No	No	No	No		No
No	Normo-uricemic	20-29	Rural	Informal	Married	Middle	Primary	Term (>=37 weeks)	>=4 visits	No	No	Negative	No	No	Obese	No	No	No	No	No	No		No
Yes	Normo-uricemic	40+	Rural	Formal	Married	Low	Primary	Term (>=37 weeks)	>=4 visits	Yes	No	Negative	No	No	Obese	No	No	No	No	Yes	No		Yes
No	Normo-uricemic	<20	Urban	Informal	Married	Middle	Secondary	Term (>=37 weeks)	>=4 visits	No	No	Negative	No	No	Normal	No	No	No	No	No	No		No
No	Normo-uricemic	<20	Rural	Informal	Married	Middle	Secondary	Term (>=37 weeks)	>=4 visits	No	No	Negative	No	Yes	Normal	No	No	No	No	No	No		No
No	Normo-uricemic	40+	Urban	Informal	Married	Middle	Secondary	Term (>=37 weeks)	>=4 visits	No	No	Negative	No	No	Overweight	No	No	No	No	No	No		No
No	Normo-uricemic	30-39	Rural	Formal	Married	Middle	Tertiary	Term (>=37 weeks)	>=4 visits	No	Yes	Negative	No	No	Normal	No	No	No	No	No	No		No
No	Normo-uricemic	20-29	Rural	Informal	Married	Low	Secondary	Term (>=37 weeks)	<4 visits	No	No	Negative	No	No	Overweight	No	No	No	No	No	No		No
No	Normo-uricemic	30-39	Rural	Informal	Married	Middle	Primary	Term (>=37 weeks)	>=4 visits	No	No	Negative	Yes	No	Normal	No	No	No	No	No	No		No
No	Normo-uricemic	20-29	Urban	Unemployed	Married	Low	Secondary	Term (>=37 weeks)	>=4 visits	No	No	Negative	No	No	Normal	No	No	No	No	No	No		No
No	Normo-uricemic	20-29	Rural	Informal	Married	Middle	Tertiary	Preterm (<37 weeks)	>=4 visits	No	No	Negative	No	No	Normal	No	No	No	No	No	No		No
No	Normo-uricemic	40+	Rural	Informal	Married	Middle	Secondary	Term (>=37 weeks)	>=4 visits	No	No	Negative	No	No	Normal	No	No	No	No	No	No		No
No	Normo-uricemic	<20	Urban	Informal	Married	Low	Secondary	Term (>=37 weeks)	>=4 visits	No	No	Negative	No	No	Normal	No	No	No	No	No	No		No
No	Normo-uricemic	30-39	Rural	Informal	Single	Low	Secondary	Term (>=37 weeks)	>=4 visits	No	No	Negative	No	No	Normal	No	No	No	No	No	No		No
No	Normo-uricemic	30-39	Urban	Informal	Married	Middle	Tertiary	Term (>=37 weeks)	<4 visits	Yes	No	Negative	No	No	Overweight	No	No	No	No	No	No		No
No	Normo-uricemic	20-29	Urban	Informal	Married	High	Secondary	Term (>=37 weeks)	<4 visits	No	No	Negative	No	No	Obese	No	No	No	No	No	No		No
No	Normo-uricemic	30-39	Rural	Informal	Single	Middle	No formal	Term (>=37 weeks)	>=4 visits	No	No	Negative	No	No	Normal	No	No	No	No	No	No		No
No	Normo-uricemic	<20	Rural	Informal	Married	High	Primary	Term (>=37 weeks)	>=4 visits	No	No	Negative	No	No	Normal	No	No	No	No	No	No		No
No	Normo-uricemic	30-39	Urban	Informal	Single	Middle	Secondary	Term (>=37 weeks)	>=4 visits	No	No	Positive	No	No	Overweight	No	No	No	No	No	No		No
No	Normo-uricemic	20-29	Rural	Formal	Married	Middle	Secondary	Term (>=37 weeks)	>=4 visits	No	No	Negative	Yes	No	Overweight	No	No	No	No	No	No		No
No	Normo-uricemic	30-39	Rural	Informal	Married	Middle	Secondary	Preterm (<37 weeks)	>=4 visits	No	No	Negative	No	No	Normal	No	No	No	No	No	No		No
No	Normo-uricemic	30-39	Rural	Informal	Married	Middle	Secondary	Term (>=37 weeks)	>=4 visits	No	No	Negative	No	No	Normal	No	No	No	No	No	No		No
No	Normo-uricemic	20-29	Rural	Formal	Married	Middle	Secondary	Preterm (<37 weeks)	>=4 visits	No	No	Negative	No	No	Overweight	No	No	No	No	No	No		No
No	Normo-uricemic	30-39	Rural	Unemployed	Married	Middle	No formal	Term (>=37 weeks)	>=4 visits	No	No	Negative	No	No	Normal	No	No	No	No	No	No		No
No	Normo-uricemic	30-39	Rural	Informal	Married	Low	Secondary	Preterm (<37 weeks)	<4 visits	No	No	Negative	Yes	Yes	Normal	No	No	No	No	No	No		No
No	Normo-uricemic	30-39	Rural	Informal	Single	Middle	Tertiary	Term (>=37 weeks)	>=4 visits	No	No	Negative	No	No	Overweight	No	No	No	No	No	No		No
No	Normo-uricemic	20-29	Rural	Unemployed	Married	Low	Secondary	Preterm (<37 weeks)	>=4 visits	Yes	No	Negative	No	No	Overweight	No	No	No	No	No	No		No
No	Normo-uricemic	40+	Urban	Unemployed	Married	High	Secondary	Term (>=37 weeks)	>=4 visits	No	No	Negative	No	No	Overweight	No	No	No	No	No	No		No
Yes	Normo-uricemic	<20	Rural	Informal	Married	Middle	Primary	Term (>=37 weeks)	>=4 visits	Yes	No	Negative	No	No	Normal	No	Yes	No	No	Yes	No		Yes
Yes	Normo-uricemic	30-39	Rural	Unemployed	Single	Low	Secondary	Preterm (<37 weeks)	>=4 visits	Yes	No	Negative	Yes	No	Normal	No	No	No	No	Yes	No		Yes
No	Normo-uricemic	30-39	Rural	Informal	Married	Low	Secondary	Term (>=37 weeks)	>=4 visits	No	No	Negative	No	No	Normal	No	No	No	No	No	No		No
No	Normo-uricemic	30-39	Rural	Informal	Married	High	Primary	Term (>=37 weeks)	<4 visits	Yes	No	Negative	No	No	Normal	No	No	No	No	No	No		No
No	Normo-uricemic	30-39	Rural	Informal	Married	High	Secondary	Term (>=37 weeks)	>=4 visits	Yes	No	Negative	No	No	Normal	No	No	No	No	No	No		No
No	Normo-uricemic	<20	Rural	Informal	Married	Middle	Secondary	Term (>=37 weeks)	<4 visits	No	No	Negative	No	No	Normal	No	No	No	No	No	No		No
No	Normo-uricemic	20-29	Rural	Informal	Married	Middle	Secondary	Term (>=37 weeks)	>=4 visits	No	No	Negative	No	No	Normal	No	No	No	No	No	No		No
No	Normo-uricemic	30-39	Rural	Informal	Married	Low	Primary	Preterm (<37 weeks)	>=4 visits	No	No	Negative	No	No	Normal	No	No	No	No	No	No		No
No	Normo-uricemic	20-29	Rural	Informal	Married	Low	Tertiary	Term (>=37 weeks)	>=4 visits	Yes	No	Negative	No	No	Normal	No	No	No	No	No	No		No
No	Normo-uricemic	20-29	Rural	Informal	Married	Middle	No formal	Term (>=37 weeks)	<4 visits	No	No	Negative	No	No	Normal	No	No	No	No	No	No		No
No	Normo-uricemic	40+	Rural	Unemployed	Married	High	Primary	Term (>=37 weeks)	>=4 visits	No	Yes	Negative	No	No	Overweight	No	No	No	No	No	No		No
No	Normo-uricemic	<20	Urban	Informal	Married	Middle	Secondary	Term (>=37 weeks)	>=4 visits	No	No	Negative	Yes	No	Normal	No	No	No	No	No	No		No
No	Normo-uricemic	20-29	Urban	Unemployed	Married	Middle	No formal	Term (>=37 weeks)	>=4 visits	No	No	Negative	No	No	Normal	No	No	No	No	No	No		No
No	Normo-uricemic	30-39	Rural	Formal	Single	Middle	Primary	Term (>=37 weeks)	>=4 visits	No	No	Negative	Yes	No	Normal	No	No	No	No	No	No		No
No	Normo-uricemic	30-39	Rural	Informal	Married	High	Primary	Term (>=37 weeks)	<4 visits	No	Yes	Negative	No	No	Overweight	No	No	No	No	No	No		No
No	Normo-uricemic	40+	Urban	Informal	Married	Middle	Primary	Preterm (<37 weeks)	<4 visits	No	No	Negative	No	No	Normal	No	No	No	No	No	No		No
No	Normo-uricemic	30-39	Rural	Informal	Married	Middle	Secondary	Term (>=37 weeks)	>=4 visits	No	No	Negative	No	No	Normal	No	No	No	No	No	No		No
No	Normo-uricemic	30-39	Urban	Informal	Married	Middle	Secondary	Term (>=37 weeks)	>=4 visits	No	No	Negative	No	No	Normal	No	No	No	No	No	No		No
No	Normo-uricemic	30-39	Rural	Informal	Married	Middle	Secondary	Term (>=37 weeks)	<4 visits	No	No	Negative	No	No	Normal	No	No	No	No	No	No		No
No	Normo-uricemic	30-39	Rural	Informal	Married	Middle	No formal	Term (>=37 weeks)	<4 visits	No	No	Negative	No	No	Normal	No	No	No	No	No	No		No
No	Normo-uricemic	<20	Rural	Formal	Single	Middle	No formal	Term (>=37 weeks)	>=4 visits	No	No	Negative	No	No	Normal	No	No	No	No	No	No		No
No	Normo-uricemic	20-29	Urban	Informal	Single	Middle	Secondary	Term (>=37 weeks)	<4 visits	No	No	Negative	No	No	Normal	No	No	No	No	No	No		No
No	Normo-uricemic	20-29	Urban	Formal	Single	Middle	Primary	Term (>=37 weeks)	<4 visits	No	No	Negative	No	No	Normal	No	No	No	No	No	No		No
Yes	Normo-uricemic	30-39	Urban	Informal	Married	Middle	Secondary	Preterm (<37 weeks)	>=4 visits	No	No	Positive	No	No	Normal	No	No	Yes	No	No	No		Yes
No	Normo-uricemic	30-39	Rural	Informal	Single	Middle	Tertiary	Term (>=37 weeks)	>=4 visits	No	No	Positive	No	No	Normal	No	No	No	No	No	No		No
No	Normo-uricemic	30-39	Urban	Unemployed	Married	High	Primary	Preterm (<37 weeks)	>=4 visits	No	No	Positive	No	No	Normal	No	No	No	No	No	No		No
No	Normo-uricemic	30-39	Urban	Unemployed	Single	Low	Secondary	Term (>=37 weeks)	>=4 visits	No	No	Negative	No	No	Underweight	No	No	No	No	No	No		No
No	Normo-uricemic	<20	Rural	Informal	Married	Middle	Tertiary	Term (>=37 weeks)	>=4 visits	No	No	Negative	No	No	Normal	No	No	No	No	No	No		No
No	Normo-uricemic	<20	Rural	Formal	Married	Middle	Tertiary	Term (>=37 weeks)	>=4 visits	No	No	Negative	No	No	Normal	No	No	No	No	No	No		No
No	Normo-uricemic	30-39	Rural	Informal	Married	High	Tertiary	Term (>=37 weeks)	<4 visits	No	No	Negative	No	No	Normal	No	No	No	No	No	No		No
No	Normo-uricemic	<20	Urban	Unemployed	Married	Middle	Secondary	Term (>=37 weeks)	>=4 visits	No	No	Negative	No	No	Overweight	No	No	No	Yes	No	No		No
No	Normo-uricemic	30-39	Urban	Informal	Single	Middle	Primary	Preterm (<37 weeks)	<4 visits	No	No	Negative	No	No	Overweight	No	No	No	Yes	No	No		No
No	Normo-uricemic	20-29	Urban	Informal	Married	Middle	Secondary	Term (>=37 weeks)	>=4 visits	No	No	Negative	No	No	Obese	No	No	No	Yes	No	No		No
No	Normo-uricemic	30-39	Rural	Informal	Married	Middle	Secondary	Term (>=37 weeks)	<4 visits	Yes	No	Negative	No	No	Underweight	No	No	No	Yes	No	No		No
No	Normo-uricemic	30-39	Rural	Unemployed	Married	Middle	Primary	Term (>=37 weeks)	<4 visits	Yes	No	Negative	No	No	Normal	No	No	No	Yes	No	No		No
No	Normo-uricemic	40+	Rural	Informal	Married	Middle	Secondary	Term (>=37 weeks)	>=4 visits	No	No	Negative	No	No	Normal	No	No	No	Yes	No	No		No
No	Normo-uricemic	<20	Urban	Formal	Married	Low	Secondary	Term (>=37 weeks)	>=4 visits	Yes	No	Negative	No	No	Normal	No	No	No	Yes	No	No		No
No	Normo-uricemic	40+	Urban	Informal	Married	High	Secondary	Term (>=37 weeks)	>=4 visits	No	No	Negative	No	No	Normal	No	No	No	No	No	No		No
No	Normo-uricemic	20-29	Rural	Unemployed	Single	Middle	Secondary	Term (>=37 weeks)	<4 visits	Yes	No	Negative	No	No	Normal	No	No	No	No	No	No		No
No	Normo-uricemic	30-39	Urban	Informal	Married	Low	Primary	Term (>=37 weeks)	>=4 visits	No	No	Positive	No	No	Underweight	No	No	No	Yes	No	No		No
No	Normo-uricemic	30-39	Rural	Informal	Single	Middle	Primary	Term (>=37 weeks)	>=4 visits	No	No	Negative	No	No	Overweight	No	No	No	Yes	No	No		No
No	Normo-uricemic	30-39	Rural	Informal	Married	High	Secondary	Term (>=37 weeks)	>=4 visits	No	No	Negative	No	No	Obese	No	No	No	Yes	No	No		No
No	Normo-uricemic	40+	Rural	Informal	Single	High	Primary	Term (>=37 weeks)	>=4 visits	No	No	Negative	No	No	Overweight	No	No	No	Yes	No	No		No
No	Normo-uricemic	20-29	Urban	Formal	Married	Middle	Primary	Term (>=37 weeks)	>=4 visits	No	No	Negative	No	No	Normal	No	No	No	Yes	No	No		No
No	Normo-uricemic	30-39	Rural	Formal	Single	Low	Primary	Term (>=37 weeks)	>=4 visits	No	No	Negative	No	No	Normal	No	No	No	No	No	No		No
No	Normo-uricemic	30-39	Urban	Informal	Married	Middle	Secondary	Term (>=37 weeks)	>=4 visits	No	No	Negative	No	No	Normal	No	No	No	Yes	No	No		No
Yes	Normo-uricemic	30-39	Rural	Informal	Married	Low	No formal	Term (>=37 weeks)	>=4 visits	Yes	Yes	Negative	No	No	Normal	No	No	No	Yes	Yes	No		Yes
Yes	Normo-uricemic	30-39	Urban	Unemployed	Single	Middle	Tertiary	Term (>=37 weeks)	>=4 visits	No	Yes	Negative	No	No	Normal	Yes	No	No	Yes	No	No		Yes
No	Normo-uricemic	20-29	Urban	Informal	Married	Middle	No formal	Term (>=37 weeks)	>=4 visits	No	No	Negative	No	No	Obese	No	No	No	Yes	No	No		No
Yes	Normo-uricemic	30-39	Urban	Informal	Married	Middle	Primary	Preterm (<37 weeks)	<4 visits	No	No	Negative	No	No	Underweight	No	Yes	No	No	No	No		Yes
No	Normo-uricemic	20-29	Rural	Informal	Married	Middle	Secondary	Term (>=37 weeks)	<4 visits	No	No	Negative	No	No	Normal	No	No	No	Yes	No	No		No
No	Normo-uricemic	30-39	Urban	Informal	Married	Middle	Secondary	Term (>=37 weeks)	>=4 visits	No	No	Negative	No	No	Normal	No	No	No	Yes	No	Yes		No
No	Normo-uricemic	30-39	Urban	Unemployed	Single	Middle	Secondary	Term (>=37 weeks)	>=4 visits	No	No	Negative	No	No	Normal	No	No	Yes	Yes	No	No		No
No	Normo-uricemic	20-29	Rural	Informal	Single	Low	Secondary	Term (>=37 weeks)	>=4 visits	No	No	Negative	No	No	Underweight	No	No	No	Yes	No	No		No
Yes	Normo-uricemic	30-39	Urban	Informal	Married	Low	Secondary	Preterm (<37 weeks)	>=4 visits	No	No	Negative	No	No	Underweight	No	No	Yes	Yes	No	Yes		Yes
No	Normo-uricemic	20-29	Rural	Informal	Married	Middle	Secondary	Term (>=37 weeks)	<4 visits	No	No	Negative	No	No	Overweight	No	No	No	Yes	No	No		No
No	Normo-uricemic	20-29	Rural	Unemployed	Married	Middle	Secondary	Term (>=37 weeks)	<4 visits	No	No	Positive	No	No	Overweight	No	No	Yes	Yes	No	Yes		No
No	Normo-uricemic	30-39	Rural	Formal	Married	Middle	Secondary	Preterm (<37 weeks)	<4 visits	No	No	Negative	No	No	Overweight	No	No	No	Yes	No	No		No
No	Normo-uricemic	30-39	Rural	Informal	Married	High	Secondary	Term (>=37 weeks)	<4 visits	No	No	Negative	No	No	Normal	No	No	Yes	No	No	Yes		No
No	Normo-uricemic	20-29	Urban	Informal	Married	Middle	Secondary	Term (>=37 weeks)	>=4 visits	No	No	Negative	No	No	Normal	No	No	Yes	Yes	No	No		No
No	Normo-uricemic	20-29	Rural	Informal	Married	Low	Secondary	Term (>=37 weeks)	>=4 visits	No	No	Positive	No	No	Normal	No	No	No	No	No	Yes		No
No	Normo-uricemic	<20	Urban	Informal	Married	Low	Primary	Term (>=37 weeks)	<4 visits	Yes	No	Negative	No	No	Overweight	No	No	Yes	Yes	No	No		No
No	Normo-uricemic	20-29	Rural	Informal	Married	High	Secondary	Term (>=37 weeks)	>=4 visits	No	No	Negative	No	No	Overweight	No	No	No	Yes	No	Yes		No
No	Normo-uricemic	30-39	Urban	Informal	Married	Low	Secondary	Term (>=37 weeks)	>=4 visits	No	No	Negative	No	No	Normal	No	No	No	Yes	No	Yes		No
Yes	Normo-uricemic	30-39	Rural	Informal	Married	Middle	Primary	Term (>=37 weeks)	>=4 visits	No	Yes	Negative	Yes	No	Obese	No	No	No	Yes	Yes	Yes		Yes
No	Normo-uricemic	30-39	Rural	Informal	Married	High	Secondary	Term (>=37 weeks)	>=4 visits	No	No	Negative	No	No	Normal	No	No	Yes	No	No	Yes		No
No	Normo-uricemic	30-39	Rural	Informal	Married	Middle	Secondary	Term (>=37 weeks)	>=4 visits	No	No	Negative	No	No	Overweight	No	No	Yes	Yes	No	No		No
Yes	Normo-uricemic	20-29	Rural	Unemployed	Married	Low	Primary	Preterm (<37 weeks)	<4 visits	Yes	No	Negative	No	No	Normal	No	Yes	No	Yes	No	No		Yes
No	Normo-uricemic	30-39	Rural	Informal	Married	Middle	Secondary	Preterm (<37 weeks)	>=4 visits	No	No	Negative	No	No	Normal	No	No	Yes	Yes	No	Yes		No
No	Normo-uricemic	20-29	Urban	Unemployed	Married	Middle	Primary	Term (>=37 weeks)	<4 visits	No	Yes	Negative	No	No	Overweight	No	No	Yes	Yes	No	Yes		No
No	Normo-uricemic	20-29	Rural	Informal	Single	Low	Tertiary	Term (>=37 weeks)	>=4 visits	No	No	Positive	No	No	Overweight	No	No	Yes	Yes	No	Yes		No
No	Normo-uricemic	30-39	Rural	Informal	Married	Middle	Primary	Term (>=37 weeks)	<4 visits	No	No	Negative	No	No	Normal	No	No	No	Yes	No	No		No
No	Normo-uricemic	30-39	Rural	Informal	Married	Middle	Secondary	Term (>=37 weeks)	>=4 visits	No	No	Negative	No	No	Normal	No	No	No	Yes	No	Yes		No
No	Normo-uricemic	20-29	Rural	Informal	Married	High	Secondary	Term (>=37 weeks)	>=4 visits	No	Yes	Negative	No	No	Normal	No	No	Yes	Yes	No	Yes		No
No	Normo-uricemic	20-29	Rural	Unemployed	Married	Middle	Tertiary	Term (>=37 weeks)	>=4 visits	Yes	No	Negative	No	No	Normal	No	No	No	No	No	Yes		No
Yes	Normo-uricemic	20-29	Rural	Informal	Married	Middle	Secondary	Term (>=37 weeks)	>=4 visits	No	Yes	Negative	No	No	Overweight	Yes	No	No	No	No	Yes		Yes
No	Normo-uricemic	30-39	Rural	Informal	Married	Middle	Secondary	Term (>=37 weeks)	<4 visits	No	No	Negative	No	No	Normal	No	No	No	No	No	Yes		No
No	Normo-uricemic	20-29	Rural	Informal	Single	Low	Primary	Term (>=37 weeks)	>=4 visits	No	No	Negative	No	No	Overweight	No	No	No	No	No	Yes		No
No	Normo-uricemic	30-39	Urban	Informal	Married	High	Secondary	Term (>=37 weeks)	>=4 visits	Yes	No	Negative	No	No	Normal	No	No	No	No	No	Yes		No
No	Normo-uricemic	30-39	Rural	Informal	Married	Low	Secondary	Term (>=37 weeks)	<4 visits	No	No	Negative	No	No	Normal	No	No	No	No	No	Yes		No
No	Normo-uricemic	20-29	Rural	Informal	Married	Low	Tertiary	Term (>=37 weeks)	>=4 visits	No	No	Negative	No	No	Normal	No	No	No	No	No	Yes		No
Yes	Normo-uricemic	40+	Rural	Formal	Married	Middle	No formal	Term (>=37 weeks)	>=4 visits	No	No	Negative	No	No	Normal	No	Yes	No	No	No	Yes		Yes
No	Normo-uricemic	30-39	Urban	Unemployed	Married	Middle	Tertiary	Term (>=37 weeks)	>=4 visits	No	No	Negative	No	No	Normal	No	No	No	No	No	Yes		No
No	Normo-uricemic	20-29	Rural	Unemployed	Married	Low	Secondary	Term (>=37 weeks)	<4 visits	No	No	Negative	No	No	Normal	No	No	No	No	No	Yes		No
No	Normo-uricemic	20-29	Rural	Informal	Married	Middle	Primary	Term (>=37 weeks)	>=4 visits	No	No	Negative	No	No	Normal	No	No	No	No	No	Yes		No
No	Normo-uricemic	40+	Rural	Informal	Married	Low	No formal	Term (>=37 weeks)	>=4 visits	No	No	Negative	No	No	Normal	No	No	No	No	No	Yes		No
No	Normo-uricemic	30-39	Urban	Informal	Married	Middle	Secondary	Term (>=37 weeks)	>=4 visits	No	No	Negative	No	No	Normal	No	No	No	No	No	Yes		No
No	Hyperuricemic	30-39	Urban	Formal	Married	Low	Secondary	Term (>=37 weeks)	>=4 visits	No	No	Negative	No	No	Overweight	No	No	No	No	No	Yes	No
No	Hyperuricemic	20-29	Urban	Informal	Single	Middle	Primary	Term (>=37 weeks)	<4 visits	Yes	No	Positive	No	No	Overweight	No	No	No	No	No	Yes	No
Yes	Hyperuricemic	30-39	Urban	Unemployed	Married	Low	Primary	Term (>=37 weeks)	<4 visits	No	No	Negative	No	No	Normal	No	Yes	No	No	No	Yes	Yes
No	Hyperuricemic	20-29	Urban	Informal	Single	Low	No formal	Preterm (<37 weeks)	>=4 visits	No	No	Negative	No	No	Normal	No	No	No	No	No	No	No
Yes	Hyperuricemic	30-39	Rural	Informal	Married	Middle	Secondary	Term (>=37 weeks)	>=4 visits	No	No	Negative	No	No	Normal	Yes	No	Yes	Yes	No	No	Yes
No	Hyperuricemic	30-39	Rural	Informal	Married	Low	Secondary	Preterm (<37 weeks)	>=4 visits	No	No	Negative	No	No	Normal	No	No	No	No	No	No	No
Yes	Hyperuricemic	30-39	Rural	Unemployed	Married	Middle	No formal	Term (>=37 weeks)	<4 visits	No	No	Negative	No	No	Normal	No	Yes	No	No	No	Yes	Yes
Yes	Hyperuricemic	20-29	Rural	Formal	Married	Middle	Primary	Term (>=37 weeks)	<4 visits	No	No	Negative	No	No	Underweight	No	No	No	Yes	No	Yes	Yes
No	Hyperuricemic	<20	Urban	Formal	Married	Middle	Secondary	Term (>=37 weeks)	<4 visits	No	No	Negative	No	No	Overweight	No	No	No	No	No	No	No
No	Hyperuricemic	30-39	Rural	Unemployed	Married	Middle	Secondary	Term (>=37 weeks)	>=4 visits	No	Yes	Negative	No	No	Overweight	No	No	No	No	No	No	No
No	Hyperuricemic	30-39	Rural	Informal	Married	Middle	Secondary	Preterm (<37 weeks)	>=4 visits	No	No	Negative	No	No	Normal	No	No	No	No	No	No	No
Yes	Hyperuricemic	30-39	Rural	Informal	Married	Low	Primary	Term (>=37 weeks)	<4 visits	No	No	Negative	No	No	Underweight	No	No	Yes	Yes	No	Yes	Yes
No	Hyperuricemic	20-29	Urban	Informal	Married	High	Secondary	Term (>=37 weeks)	>=4 visits	No	Yes	Negative	No	No	Normal	No	No	No	No	No	No	No
Yes	Hyperuricemic	30-39	Rural	Informal	Single	Middle	Primary	Term (>=37 weeks)	<4 visits	No	No	Positive	No	No	Underweight	Yes	No	No	No	No	No	Yes
Yes	Hyperuricemic	30-39	Rural	Formal	Married	High	Secondary	Preterm (<37 weeks)	>=4 visits	Yes	No	Negative	No	No	Overweight	No	No	No	No	Yes	No	Yes
No	Hyperuricemic	20-29	Rural	Informal	Married	Middle	Primary	Term (>=37 weeks)	>=4 visits	Yes	Yes	Negative	No	No	Normal	No	No	No	No	No	No	No
No	Hyperuricemic	20-29	Urban	Formal	Married	Middle	Secondary	Term (>=37 weeks)	>=4 visits	No	No	Negative	No	No	Normal	No	No	No	No	No	No	No
No	Hyperuricemic	30-39	Rural	Informal	Married	Middle	Secondary	Term (>=37 weeks)	>=4 visits	No	No	Negative	No	No	Normal	No	No	No	No	No	No	No
No	Hyperuricemic	20-29	Urban	Informal	Married	Middle	Secondary	Term (>=37 weeks)	>=4 visits	No	No	Negative	No	No	Overweight	No	No	No	No	No	No	No
No	Hyperuricemic	30-39	Urban	Informal	Married	High	Tertiary	Term (>=37 weeks)	<4 visits	Yes	No	Negative	No	No	Overweight	No	No	No	No	No	No	No
No	Hyperuricemic	30-39	Urban	Informal	Married	Middle	Secondary	Term (>=37 weeks)	>=4 visits	No	No	Negative	No	No	Obese	No	No	No	No	No	No	No
Yes	Hyperuricemic	20-29	Urban	Unemployed	Married	Low	Primary	Preterm (<37 weeks)	<4 visits	No	No	Negative	No	No	Obese	No	No	No	No	No	Yes	Yes
No	Hyperuricemic	20-29	Rural	Informal	Married	Low	Secondary	Term (>=37 weeks)	<4 visits	No	No	Negative	No	No	Normal	No	No	No	No	No	No	No
No	Hyperuricemic	20-29	Rural	Informal	Married	Low	Secondary	Preterm (<37 weeks)	>=4 visits	No	No	Negative	No	No	Normal	No	No	No	No	No	No	No
Yes	Hyperuricemic	20-29	Rural	Informal	Married	Middle	No formal	Preterm (<37 weeks)	>=4 visits	No	No	Positive	No	No	Normal	No	No	No	No	No	Yes	Yes
Yes	Hyperuricemic	30-39	Rural	Unemployed	Married	High	Secondary	Preterm (<37 weeks)	<4 visits	No	No	Negative	No	No	Normal	No	No	Yes	No	Yes	No	Yes
Yes	Hyperuricemic	30-39	Rural	Informal	Married	Middle	Primary	Preterm (<37 weeks)	>=4 visits	No	Yes	Positive	No	No	Obese	Yes	No	Yes	No	Yes	Yes	Yes
Yes	Hyperuricemic	30-39	Rural	Informal	Married	Middle	Primary	Term (>=37 weeks)	>=4 visits	Yes	No	Negative	No	No	Underweight	No	No	No	Yes	No	No	Yes
Yes	Hyperuricemic	20-29	Urban	Formal	Married	Middle	Primary	Term (>=37 weeks)	<4 visits	No	No	Negative	No	No	Normal	No	No	Yes	No	No	No	Yes
No	Hyperuricemic	20-29	Urban	Informal	Married	Low	Tertiary	Term (>=37 weeks)	>=4 visits	No	No	Negative	No	No	Normal	No	No	No	No	No	No	No
Yes	Hyperuricemic	30-39	Urban	Unemployed	Married	Middle	Primary	Term (>=37 weeks)	>=4 visits	No	No	Negative	No	No	Underweight	No	No	Yes	No	No	No	Yes
Yes	Hyperuricemic	<20	Rural	Informal	Married	Middle	Primary	Term (>=37 weeks)	>=4 visits	No	No	Negative	No	No	Normal	No	No	No	Yes	No	No	Yes
Yes	Hyperuricemic	30-39	Rural	Informal	Married	Low	Secondary	Term (>=37 weeks)	>=4 visits	No	No	Positive	No	No	Obese	No	No	No	No	No	Yes	Yes
Yes	Hyperuricemic	<20	Rural	Informal	Married	High	Tertiary	Preterm (<37 weeks)	>=4 visits	Yes	No	Positive	No	No	Normal	Yes	No	No	No	No	Yes	Yes
Yes	Hyperuricemic	20-29	Rural	Unemployed	Married	Middle	Secondary	Term (>=37 weeks)	<4 visits	Yes	No	Positive	No	No	Normal	No	No	No	No	Yes	Yes	Yes
No	Hyperuricemic	20-29	Rural	Informal	Married	Middle	Secondary	Term (>=37 weeks)	>=4 visits	No	No	Negative	Yes	No	Normal	No	No	No	No	No	No	No
No	Hyperuricemic	20-29	Rural	Unemployed	Married	Low	Secondary	Term (>=37 weeks)	>=4 visits	No	No	Negative	Yes	No	Normal	No	No	No	No	No	No	No
Yes	Hyperuricemic	20-29	Urban	Informal	Married	High	Secondary	Term (>=37 weeks)	<4 visits	Yes	No	Negative	No	No	Normal	No	No	No	No	Yes	No	Yes
No	Hyperuricemic	30-39	Rural	Informal	Married	Low	Secondary	Term (>=37 weeks)	>=4 visits	No	No	Negative	No	No	Normal	No	No	No	No	No	No	No
Yes	Hyperuricemic	<20	Rural	Informal	Married	High	No formal	Term (>=37 weeks)	>=4 visits	No	No	Negative	No	No	Normal	No	No	No	No	No	Yes	Yes
Yes	Hyperuricemic	30-39	Rural	Unemployed	Married	Middle	Primary	Term (>=37 weeks)	>=4 visits	No	No	Negative	No	No	Underweight	No	No	Yes	No	No	Yes	Yes
No	Hyperuricemic	30-39	Rural	Informal	Married	Low	Secondary	Term (>=37 weeks)	>=4 visits	No	No	Negative	No	No	Normal	No	No	No	No	No	No	No
No	Hyperuricemic	<20	Rural	Informal	Married	Middle	Secondary	Term (>=37 weeks)	>=4 visits	No	No	Positive	No	No	Normal	No	No	No	No	No	No	No
Yes	Hyperuricemic	30-39	Rural	Unemployed	Married	Middle	Secondary	Term (>=37 weeks)	>=4 visits	No	Yes	Negative	No	No	Obese	No	No	No	No	Yes	No	Yes
Yes	Hyperuricemic	40+	Urban	Informal	Married	Low	Primary	Term (>=37 weeks)	<4 visits	No	No	Negative	No	No	Normal	No	No	Yes	No	No	Yes	Yes
Yes	Hyperuricemic	30-39	Rural	Informal	Married	Middle	Secondary	Preterm (<37 weeks)	<4 visits	No	No	Negative	No	No	Overweight	No	No	No	Yes	No	Yes	Yes
No	Hyperuricemic	20-29	Urban	Informal	Single	Middle	Secondary	Term (>=37 weeks)	>=4 visits	No	No	Negative	No	No	Overweight	No	No	No	No	No	No	No
Yes	Hyperuricemic	20-29	Urban	Informal	Married	Middle	Primary	Term (>=37 weeks)	>=4 visits	No	No	Negative	No	No	Normal	No	No	No	Yes	No	No	Yes
Yes	Hyperuricemic	30-39	Rural	Unemployed	Married	Low	No formal	Term (>=37 weeks)	>=4 visits	No	No	Negative	No	No	Normal	No	No	Yes	No	No	No	Yes
No	Hyperuricemic	20-29	Rural	Formal	Single	Middle	Primary	Term (>=37 weeks)	<4 visits	No	No	Negative	No	No	Normal	No	No	No	No	No	No	No
Yes	Hyperuricemic	30-39	Rural	Informal	Married	Middle	No formal	Term (>=37 weeks)	<4 visits	No	No	Negative	No	No	Normal	No	No	No	Yes	No	Yes	Yes
No	Hyperuricemic	20-29	Urban	Informal	Married	Middle	Primary	Term (>=37 weeks)	<4 visits	No	No	Negative	No	No	Obese	No	No	No	No	No	No	No
Yes	Hyperuricemic	<20	Rural	Informal	Single	Middle	No formal	Term (>=37 weeks)	>=4 visits	No	No	Negative	No	No	Normal	No	No	Yes	No	No	Yes	Yes
Yes	Hyperuricemic	30-39	Rural	Formal	Married	High	Secondary	Term (>=37 weeks)	>=4 visits	Yes	No	Negative	No	No	Overweight	No	No	Yes	No	Yes	No	Yes
Yes	Hyperuricemic	20-29	Rural	Informal	Married	Middle	Secondary	Preterm (<37 weeks)	<4 visits	No	No	Negative	Yes	No	Normal	No	No	Yes	Yes	No	Yes	Yes
No	Hyperuricemic	30-39	Urban	Informal	Married	Middle	Tertiary	Preterm (<37 weeks)	>=4 visits	No	No	Negative	No	No	Underweight	No	No	No	No	No	No	No
No	Hyperuricemic	20-29	Rural	Informal	Married	Middle	Secondary	Term (>=37 weeks)	>=4 visits	No	No	Negative	No	No	Underweight	No	No	No	No	No	No	No
Yes	Hyperuricemic	20-29	Urban	Informal	Married	Middle	No formal	Term (>=37 weeks)	<4 visits	Yes	No	Negative	No	No	Normal	Yes	No	No	No	Yes	No	Yes
No	Hyperuricemic	30-39	Rural	Informal	Married	High	Secondary	Term (>=37 weeks)	>=4 visits	No	No	Negative	No	No	Normal	No	No	No	No	No	No	No
Yes	Hyperuricemic	<20	Urban	Informal	Married	Middle	Primary	Term (>=37 weeks)	>=4 visits	No	Yes	Negative	No	No	Normal	Yes	No	No	No	No	No	Yes
Yes	Hyperuricemic	20-29	Rural	Informal	Married	Middle	Secondary	Term (>=37 weeks)	<4 visits	No	No	Negative	No	No	Overweight	No	No	Yes	No	No	No	Yes
Yes	Hyperuricemic	40+	Urban	Informal	Single	Middle	Primary	Term (>=37 weeks)	>=4 visits	No	No	Negative	No	No	Normal	No	No	Yes	No	No	No	Yes
Yes	Hyperuricemic	30-39	Rural	Informal	Married	Low	No formal	Term (>=37 weeks)	>=4 visits	Yes	No	Negative	No	No	Normal	No	No	No	No	Yes	No	Yes
Yes	Hyperuricemic	30-39	Rural	Informal	Married	Middle	Secondary	Preterm (<37 weeks)	<4 visits	Yes	No	Positive	No	No	Normal	No	No	Yes	No	No	No	Yes
No	Hyperuricemic	<20	Rural	Formal	Married	High	Secondary	Term (>=37 weeks)	<4 visits	No	No	Negative	No	No	Normal	No	No	No	No	No	No	No
Yes	Hyperuricemic	30-39	Rural	Informal	Single	Middle	Secondary	Term (>=37 weeks)	<4 visits	No	No	Negative	No	No	Overweight	No	No	Yes	No	No	Yes	Yes
Yes	Hyperuricemic	40+	Urban	Formal	Single	Middle	No formal	Preterm (<37 weeks)	>=4 visits	No	Yes	Negative	No	No	Normal	No	No	Yes	No	No	No	Yes
Yes	Hyperuricemic	<20	Rural	Informal	Single	Low	No formal	Term (>=37 weeks)	>=4 visits	No	No	Negative	No	No	Normal	No	No	Yes	No	No	Yes	Yes
Yes	Hyperuricemic	30-39	Rural	Unemployed	Married	High	No formal	Term (>=37 weeks)	>=4 visits	No	No	Negative	No	No	Obese	No	No	Yes	No	No	No	Yes
Yes	Hyperuricemic	30-39	Urban	Informal	Single	Middle	Primary	Term (>=37 weeks)	>=4 visits	No	Yes	Negative	No	No	Normal	No	No	No	No	Yes	No	Yes
Yes	Hyperuricemic	30-39	Urban	Unemployed	Single	Middle	Primary	Term (>=37 weeks)	>=4 visits	No	No	Negative	No	No	Normal	No	No	No	No	No	Yes	Yes
Yes	Hyperuricemic	30-39	Urban	Formal	Single	Middle	Secondary	Term (>=37 weeks)	<4 visits	No	No	Positive	No	No	Normal	Yes	No	No	No	No	No	Yes
Yes	Hyperuricemic	30-39	Rural	Informal	Married	High	Secondary	Term (>=37 weeks)	>=4 visits	No	No	Positive	No	No	Normal	No	No	Yes	No	No	No	Yes
No	Hyperuricemic	30-39	Rural	Informal	Married	Middle	Primary	Term (>=37 weeks)	>=4 visits	No	Yes	Negative	No	No	Normal	No	No	No	No	No	No	No
No	Hyperuricemic	20-29	Rural	Informal	Married	Middle	Secondary	Term (>=37 weeks)	<4 visits	No	No	Negative	No	No	Overweight	No	No	No	No	No	No	No
Yes	Hyperuricemic	30-39	Rural	Informal	Married	Low	Secondary	Term (>=37 weeks)	>=4 visits	No	Yes	Positive	No	No	Obese	No	No	Yes	No	Yes	Yes	Yes
Yes	Hyperuricemic	<20	Rural	Unemployed	Married	Low	Primary	Term (>=37 weeks)	<4 visits	No	No	Negative	No	No	Underweight	No	No	Yes	No	No	No	Yes
Yes	Hyperuricemic	30-39	Rural	Informal	Single	Middle	Primary	Term (>=37 weeks)	>=4 visits	No	No	Negative	No	No	Overweight	No	No	No	No	Yes	No	Yes
No	Hyperuricemic	20-29	Urban	Informal	Single	Middle	No formal	Preterm (<37 weeks)	<4 visits	No	No	Negative	No	No	Underweight	No	No	No	No	No	No	No
Yes	Hyperuricemic	20-29	Rural	Informal	Married	Middle	Primary	Term (>=37 weeks)	>=4 visits	No	No	Negative	No	No	Normal	Yes	No	No	No	No	No	Yes
Yes	Hyperuricemic	30-39	Urban	Informal	Married	High	Secondary	Term (>=37 weeks)	>=4 visits	No	No	Negative	No	No	Obese	No	No	No	No	Yes	No	Yes
Yes	Hyperuricemic	30-39	Urban	Unemployed	Married	Middle	No formal	Term (>=37 weeks)	>=4 visits	No	No	Negative	No	No	Normal	Yes	No	Yes	Yes	No	Yes	Yes
Yes	Hyperuricemic	<20	Urban	Informal	Married	Middle	Secondary	Term (>=37 weeks)	<4 visits	No	Yes	Negative	No	No	Normal	Yes	No	No	No	No	No	Yes
No	Hyperuricemic	30-39	Urban	Informal	Married	Middle	Tertiary	Term (>=37 weeks)	<4 visits	No	No	Negative	No	No	Overweight	No	No	No	No	No	No	No
Yes	Hyperuricemic	30-39	Rural	Informal	Married	Middle	Secondary	Preterm (<37 weeks)	>=4 visits	No	No	Negative	No	No	Normal	No	No	Yes	No	No	Yes	Yes
Yes	Hyperuricemic	30-39	Urban	Formal	Single	Low	Primary	Term (>=37 weeks)	>=4 visits	No	No	Negative	No	No	Normal	No	No	Yes	No	No	No	Yes
Yes	Hyperuricemic	20-29	Urban	Informal	Married	High	Secondary	Term (>=37 weeks)	>=4 visits	Yes	No	Negative	No	No	Overweight	No	No	No	No	No	Yes	Yes
No	Hyperuricemic	30-39	Rural	Unemployed	Single	High	Primary	Term (>=37 weeks)	>=4 visits	No	No	Negative	No	No	Normal	No	No	No	No	No	No	No
No	Hyperuricemic	20-29	Urban	Informal	Married	Middle	Secondary	Term (>=37 weeks)	>=4 visits	No	No	Negative	No	No	Obese	No	No	No	No	No	No	No
Yes	Hyperuricemic	20-29	Urban	Informal	Single	Middle	Primary	Term (>=37 weeks)	<4 visits	No	No	Negative	No	No	Overweight	No	No	No	Yes	No	No	Yes
Yes	Hyperuricemic	40+	Rural	Informal	Single	Middle	No formal	Preterm (<37 weeks)	<4 visits	No	No	Negative	No	Yes	Normal	No	No	No	No	Yes	No	Yes
No	Hyperuricemic	20-29	Rural	Informal	Married	High	Primary	Term (>=37 weeks)	<4 visits	No	No	Negative	No	No	Underweight	No	No	No	No	No	No	No
Yes	Hyperuricemic	20-29	Rural	Unemployed	Married	Middle	Secondary	Term (>=37 weeks)	>=4 visits	No	Yes	Negative	No	No	Underweight	No	No	Yes	No	No	No	Yes
Yes	Hyperuricemic	<20	Rural	Unemployed	Single	Low	Primary	Term (>=37 weeks)	<4 visits	No	No	Negative	No	No	Normal	Yes	No	No	No	No	No	Yes
Yes	Hyperuricemic	30-39	Rural	Informal	Married	Middle	Secondary	Term (>=37 weeks)	<4 visits	No	No	Negative	No	No	Normal	No	No	No	No	Yes	Yes	Yes
Yes	Hyperuricemic	30-39	Urban	Informal	Married	Middle	Primary	Term (>=37 weeks)	>=4 visits	No	No	Positive	No	No	Obese	No	No	No	No	No	Yes	Yes
No	Hyperuricemic	<20	Rural	Informal	Married	Low	Secondary	Term (>=37 weeks)	>=4 visits	No	No	Negative	No	No	Normal	No	No	No	No	No	No	No
No	Hyperuricemic	20-29	Urban	Informal	Married	Middle	Secondary	Term (>=37 weeks)	>=4 visits	No	No	Negative	No	No	Obese	No	No	No	No	No	No	No
Yes	Hyperuricemic	<20	Urban	Formal	Married	Middle	Secondary	Preterm (<37 weeks)	>=4 visits	No	No	Negative	No	No	Normal	No	No	No	Yes	No	Yes	Yes
No	Hyperuricemic	30-39	Rural	Informal	Married	Middle	Tertiary	Term (>=37 weeks)	>=4 visits	Yes	No	Negative	No	No	Normal	No	No	No	No	No	No	No
Yes	Hyperuricemic	30-39	Rural	Informal	Married	High	Secondary	Term (>=37 weeks)	<4 visits	Yes	No	Negative	No	No	Normal	No	No	No	No	No	Yes	Yes
Yes	Hyperuricemic	30-39	Rural	Unemployed	Married	Middle	Tertiary	Term (>=37 weeks)	>=4 visits	No	No	Negative	No	No	Normal	No	No	No	Yes	No	No	Yes
Yes	Hyperuricemic	40+	Urban	Informal	Married	Middle	No formal	Term (>=37 weeks)	>=4 visits	No	No	Negative	No	No	Underweight	No	No	No	No	No	Yes	Yes
No	Hyperuricemic	20-29	Rural	Informal	Married	Low	Primary	Term (>=37 weeks)	>=4 visits	No	No	Negative	No	No	Normal	No	No	No	No	No	No	No
Yes	Hyperuricemic	30-39	Rural	Informal	Married	Low	Primary	Term (>=37 weeks)	>=4 visits	No	No	Positive	No	No	Normal	No	No	Yes	Yes	No	Yes	Yes
Yes	Hyperuricemic	30-39	Rural	Informal	Married	Low	Primary	Term (>=37 weeks)	>=4 visits	No	Yes	Negative	No	No	Overweight	No	No	No	No	No	Yes	Yes
Yes	Hyperuricemic	30-39	Urban	Informal	Married	Middle	Primary	Term (>=37 weeks)	>=4 visits	No	Yes	Negative	No	No	Normal	No	No	No	No	Yes	No	Yes
Yes	Hyperuricemic	30-39	Urban	Formal	Married	High	Primary	Term (>=37 weeks)	>=4 visits	No	No	Negative	No	No	Obese	No	No	No	Yes	Yes	No	Yes
No	Hyperuricemic	30-39	Rural	Unemployed	Single	Low	Primary	Preterm (<37 weeks)	>=4 visits	No	No	Negative	No	No	Normal	No	No	No	No	No	No	No
No	Hyperuricemic	20-29	Rural	Informal	Single	High	Primary	Preterm (<37 weeks)	>=4 visits	No	No	Negative	No	No	Overweight	No	No	No	Yes	No	No	No
No	Hyperuricemic	30-39	Urban	Unemployed	Married	Middle	Secondary	Term (>=37 weeks)	<4 visits	No	No	Positive	No	No	Normal	No	No	No	No	No	No	No
Yes	Hyperuricemic	30-39	Rural	Informal	Single	Low	Secondary	Term (>=37 weeks)	>=4 visits	No	No	Negative	No	No	Overweight	No	No	No	Yes	Yes	Yes	Yes
No	Hyperuricemic	20-29	Urban	Informal	Married	Middle	Primary	Term (>=37 weeks)	>=4 visits	No	No	Negative	No	No	Overweight	No	No	No	Yes	No	No	No
Yes	Hyperuricemic	30-39	Rural	Unemployed	Married	Middle	Tertiary	Preterm (<37 weeks)	<4 visits	No	No	Positive	No	No	Normal	No	No	Yes	No	Yes	No	Yes
Yes	Hyperuricemic	30-39	Rural	Unemployed	Single	Middle	Primary	Term (>=37 weeks)	>=4 visits	No	No	Negative	No	No	Normal	No	No	Yes	Yes	No	Yes	Yes
Yes	Hyperuricemic	30-39	Rural	Unemployed	Married	High	Secondary	Term (>=37 weeks)	<4 visits	Yes	No	Positive	No	No	Normal	No	No	No	Yes	Yes	No	Yes
No	Hyperuricemic	30-39	Urban	Formal	Single	Low	Tertiary	Term (>=37 weeks)	>=4 visits	No	No	Negative	No	No	Normal	No	No	No	Yes	No	No	No
Yes	Hyperuricemic	40+	Rural	Informal	Married	Low	Primary	Term (>=37 weeks)	<4 visits	No	No	Negative	No	No	Normal	No	No	Yes	Yes	No	Yes	Yes
No	Hyperuricemic	20-29	Rural	Informal	Married	Middle	Secondary	Term (>=37 weeks)	>=4 visits	No	No	Negative	No	No	Normal	No	No	No	Yes	No	No	No
Yes	Hyperuricemic	30-39	Rural	Informal	Married	Low	Secondary	Term (>=37 weeks)	>=4 visits	No	No	Negative	No	No	Normal	No	No	Yes	Yes	No	Yes	Yes
Yes	Hyperuricemic	20-29	Rural	Informal	Married	High	No formal	Term (>=37 weeks)	>=4 visits	Yes	No	Negative	No	No	Obese	Yes	No	Yes	Yes	No	Yes	Yes
Yes	Hyperuricemic	40+	Urban	Informal	Married	Middle	Tertiary	Term (>=37 weeks)	>=4 visits	No	No	Negative	No	No	Underweight	No	No	No	Yes	No	No	Yes
No	Hyperuricemic	<20	Rural	Informal	Married	Middle	Secondary	Term (>=37 weeks)	<4 visits	Yes	No	Negative	No	No	Normal	No	No	No	No	No	No	No
Yes	Hyperuricemic	20-29	Rural	Informal	Married	Middle	Secondary	Term (>=37 weeks)	<4 visits	No	No	Negative	No	No	Normal	No	No	No	No	Yes	Yes	Yes
Yes	Hyperuricemic	20-29	Rural	Informal	Married	Middle	No formal	Preterm (<37 weeks)	>=4 visits	Yes	No	Negative	No	No	Overweight	No	No	Yes	Yes	No	Yes	Yes
Yes	Hyperuricemic	20-29	Rural	Unemployed	Married	Low	Secondary	Preterm (<37 weeks)	<4 visits	No	No	Negative	No	No	Obese	No	No	Yes	Yes	No	No	Yes
No	Hyperuricemic	30-39	Rural	Informal	Married	Middle	Secondary	Term (>=37 weeks)	>=4 visits	No	No	Negative	No	No	Overweight	No	No	No	No	No	No	No
Yes	Hyperuricemic	30-39	Rural	Formal	Married	Middle	Secondary	Preterm (<37 weeks)	>=4 visits	No	Yes	Negative	No	No	Underweight	No	No	No	Yes	No	Yes	Yes
No	Hyperuricemic	20-29	Rural	Unemployed	Single	Middle	Secondary	Term (>=37 weeks)	>=4 visits	Yes	No	Negative	No	No	Underweight	No	No	No	Yes	No	No	No
Yes	Hyperuricemic	30-39	Rural	Unemployed	Married	Middle	Secondary	Preterm (<37 weeks)	<4 visits	No	No	Negative	No	No	Obese	No	No	No	Yes	Yes	Yes	Yes
No	Hyperuricemic	20-29	Urban	Informal	Married	Middle	Secondary	Term (>=37 weeks)	>=4 visits	No	No	Negative	No	No	Normal	No	No	No	No	No	No	No
No	Hyperuricemic	20-29	Rural	Unemployed	Married	High	Tertiary	Term (>=37 weeks)	>=4 visits	No	No	Negative	No	No	Normal	No	No	No	No	No	No	No
Yes	Hyperuricemic	30-39	Rural	Unemployed	Married	Low	Secondary	Preterm (<37 weeks)	>=4 visits	No	No	Negative	No	No	Normal	No	No	Yes	Yes	No	No	Yes
Yes	Hyperuricemic	<20	Rural	Unemployed	Married	Middle	Primary	Preterm (<37 weeks)	>=4 visits	Yes	No	Negative	No	No	Normal	No	No	No	No	No	Yes	Yes
Yes	Hyperuricemic	20-29	Rural	Unemployed	Married	Middle	Primary	Term (>=37 weeks)	<4 visits	No	No	Negative	No	No	Obese	No	No	No	No	No	Yes	Yes
Yes	Hyperuricemic	20-29	Rural	Unemployed	Married	Middle	Primary	Preterm (<37 weeks)	<4 visits	No	No	Negative	No	Yes	Overweight	No	No	No	No	No	Yes	Yes
Yes	Hyperuricemic	40+	Rural	Formal	Married	High	Secondary	Preterm (<37 weeks)	>=4 visits	No	No	Negative	No	No	Normal	No	No	No	Yes	No	Yes	Yes
No	Hyperuricemic	30-39	Urban	Unemployed	Married	Middle	Tertiary	Term (>=37 weeks)	>=4 visits	No	No	Negative	No	No	Normal	No	No	No	No	No	No	No
Yes	Hyperuricemic	30-39	Rural	Unemployed	Married	Low	Primary	Term (>=37 weeks)	<4 visits	No	Yes	Negative	No	No	Normal	No	No	No	No	No	Yes	Yes
No	Hyperuricemic	30-39	Rural	Formal	Married	Middle	Primary	Term (>=37 weeks)	>=4 visits	No	No	Negative	No	No	Normal	No	No	No	No	No	No	No
No	Hyperuricemic	20-29	Rural	Unemployed	Married	High	Primary	Preterm (<37 weeks)	>=4 visits	No	No	Negative	No	No	Normal	No	No	No	No	No	No	No
Yes	Hyperuricemic	20-29	Urban	Informal	Married	Middle	Primary	Term (>=37 weeks)	<4 visits	No	No	Negative	No	No	Normal	No	No	No	No	No	Yes	Yes
No	Hyperuricemic	30-39	Rural	Informal	Married	Low	Secondary	Term (>=37 weeks)	>=4 visits	No	No	Negative	No	No	Normal	No	No	No	No	No	Yes	No
Yes	Hyperuricemic	30-39	Rural	Informal	Married	Middle	Primary	Term (>=37 weeks)	<4 visits	No	No	Negative	No	No	Normal	No	No	No	Yes	No	Yes	Yes
Yes	Hyperuricemic	40+	Urban	Informal	Single	Middle	Secondary	Term (>=37 weeks)	>=4 visits	No	No	Negative	No	No	Normal	Yes	No	No	No	Yes	Yes	Yes
Yes	Hyperuricemic	<20	Urban	Informal	Married	Middle	Secondary	Term (>=37 weeks)	<4 visits	No	No	Negative	No	No	Obese	Yes	No	No	No	No	Yes	Yes
Yes	Hyperuricemic	30-39	Rural	Unemployed	Married	Middle	Primary	Term (>=37 weeks)	<4 visits	Yes	No	Negative	No	No	Normal	No	No	No	No	Yes	Yes	Yes
No	Hyperuricemic	30-39	Rural	Informal	Single	Low	Secondary	Term (>=37 weeks)	>=4 visits	No	No	Negative	No	No	Normal	No	No	No	No	No	Yes	No
No	Hyperuricemic	<20	Rural	Informal	Married	Low	Secondary	Term (>=37 weeks)	<4 visits	No	No	Negative	No	No	Overweight	No	No	No	No	No	Yes	No
Yes	Hyperuricemic	30-39	Rural	Informal	Married	Middle	Primary	Term (>=37 weeks)	>=4 visits	No	Yes	Negative	Yes	No	Obese	No	No	No	No	Yes	Yes	Yes
Yes	Hyperuricemic	<20	Rural	Informal	Married	Middle	Secondary	Term (>=37 weeks)	<4 visits	No	No	Negative	No	No	Normal	No	No	Yes	Yes	No	Yes	Yes
No	Hyperuricemic	30-39	Urban	Informal	Married	Low	No formal	Term (>=37 weeks)	<4 visits	No	No	Negative	No	No	Normal	No	No	No	No	No	No	No
Yes	Hyperuricemic	20-29	Rural	Informal	Married	Middle	No formal	Term (>=37 weeks)	>=4 visits	Yes	No	Negative	No	No	Normal	No	No	Yes	No	No	Yes	Yes
No	Hyperuricemic	20-29	Urban	Informal	Married	Low	Secondary	Term (>=37 weeks)	<4 visits	No	No	Negative	No	No	Overweight	No	No	No	No	No	Yes	No
Yes	Hyperuricemic	30-39	Urban	Informal	Married	Middle	Secondary	Term (>=37 weeks)	<4 visits	Yes	No	Negative	No	No	Underweight	Yes	No	Yes	No	No	Yes	Yes
Yes	Hyperuricemic	40+	Rural	Informal	Married	High	No formal	Preterm (<37 weeks)	>=4 visits	No	No	Negative	No	No	Normal	No	No	Yes	No	No	Yes	Yes
No	Hyperuricemic	30-39	Urban	Formal	Married	Middle	No formal	Term (>=37 weeks)	>=4 visits	Yes	No	Negative	No	No	Overweight	No	No	No	No	No	No	No
Yes	Hyperuricemic	<20	Rural	Unemployed	Married	Middle	Secondary	Term (>=37 weeks)	>=4 visits	No	Yes	Negative	No	No	Overweight	No	Yes	Yes	No	Yes	No	Yes
No	Hyperuricemic	20-29	Rural	Informal	Single	Low	No formal	Term (>=37 weeks)	>=4 visits	No	No	Negative	No	No	Overweight	No	No	No	No	No	No	No
Yes	Hyperuricemic	20-29	Urban	Formal	Married	Middle	Primary	Term (>=37 weeks)	>=4 visits	No	No	Negative	No	No	Normal	No	No	No	No	No	Yes	Yes
No	Hyperuricemic	<20	Urban	Unemployed	Single	Low	No formal	Term (>=37 weeks)	<4 visits	No	No	Negative	No	No	Normal	No	No	No	No	No	No	No
No	Hyperuricemic	<20	Urban	Informal	Married	Middle	Secondary	Term (>=37 weeks)	>=4 visits	No	No	Negative	No	No	Normal	No	No	No	No	No	No	No
Yes	Hyperuricemic	30-39	Urban	Informal	Married	Middle	Tertiary	Term (>=37 weeks)	>=4 visits	No	Yes	Negative	No	No	Normal	No	No	No	Yes	No	Yes	Yes
Yes	Hyperuricemic	30-39	Rural	Informal	Married	Middle	Secondary	Term (>=37 weeks)	>=4 visits	No	No	Positive	No	No	Normal	No	No	No	No	No	Yes	Yes
No	Hyperuricemic	<20	Rural	Unemployed	Married	Low	Secondary	Term (>=37 weeks)	>=4 visits	No	No	Negative	No	No	Underweight	No	No	No	No	No	No	No
Yes	Hyperuricemic	<20	Rural	Informal	Single	Middle	Primary	Term (>=37 weeks)	>=4 visits	No	Yes	Negative	No	No	Normal	No	No	No	Yes	No	Yes	Yes
No	Hyperuricemic	30-39	Rural	Informal	Married	Middle	Secondary	Term (>=37 weeks)	>=4 visits	No	No	Negative	No	No	Normal	No	No	No	No	No	No	No
Yes	Hyperuricemic	20-29	Urban	Informal	Married	High	No formal	Preterm (<37 weeks)	>=4 visits	Yes	Yes	Negative	No	No	Normal	No	No	Yes	Yes	Yes	Yes	Yes
Yes	Hyperuricemic	20-29	Urban	Informal	Married	Middle	Primary	Term (>=37 weeks)	<4 visits	No	No	Negative	No	No	Obese	No	No	No	Yes	No	Yes	Yes
Yes	Hyperuricemic	20-29	Rural	Informal	Single	Low	Secondary	Term (>=37 weeks)	<4 visits	No	No	Negative	No	No	Normal	No	No	No	Yes	No	No	Yes
Yes	Hyperuricemic	30-39	Rural	Informal	Married	Middle	No formal	Preterm (<37 weeks)	>=4 visits	No	Yes	Negative	No	No	Normal	No	No	Yes	Yes	No	No	Yes
Yes	Hyperuricemic	30-39	Urban	Informal	Married	Middle	No formal	Term (>=37 weeks)	<4 visits	No	No	Negative	No	No	Overweight	No	No	No	No	Yes	Yes	Yes
No	Hyperuricemic	<20	Urban	Formal	Married	Middle	Secondary	Term (>=37 weeks)	>=4 visits	No	No	Negative	No	No	Normal	No	No	No	No	No	No	No
Yes	Hyperuricemic	30-39	Urban	Informal	Single	Low	Primary	Term (>=37 weeks)	<4 visits	No	Yes	Negative	No	No	Normal	No	No	No	Yes	No	Yes	Yes
Yes	Hyperuricemic	20-29	Rural	Unemployed	Married	Middle	No formal	Term (>=37 weeks)	<4 visits	No	No	Negative	No	No	Normal	No	No	No	Yes	No	No	Yes
Yes	Hyperuricemic	20-29	Rural	Informal	Married	High	Secondary	Term (>=37 weeks)	<4 visits	No	No	Negative	No	No	Obese	No	No	No	No	Yes	No	Yes
